# Supplementary material for: Microbe-immune interactions: new perspectives on coagulation deficiencies, purpura, and other hemorrhagic conditions under the regulation of the gut microbiota
Source: Front Immunol. 2024 Oct 8;15:1461221. doi: 10.3389/fimmu.2024.1461221 (PMC11493621; doi:10.3389/fimmu.2024.1461221)
Supplement: Supplementary file 1 [file Table1.xlsx]

## Sheet: MR
Detailed results of MR analysis between 412 gut microbiota and CPH data (P<0.05)
Exposure（Gut Microbiota ID）	Outcome	Method	Nsnp	P-value	OR	OR_lci95	OR_uci95	Heterogeneity P-Value	Pleiotropy P-Value	Beta	Se
GCST90027751	CPH	MR Egger	10	0.417682	0.800539	0.48058	1.33352	0.31049	0.980416	-0.222471	0.260353
		Weighted median	10	0.0364903	0.820009	0.680851	0.987608			-0.19844	0.094883
		IVW	10	0.00146469	0.805627	0.705193	0.920364	0.402035		-0.216135	0.0679329
		Simple mode	10	0.282751	0.851604	0.646474	1.12182			-0.160634	0.140606
		Weighted mode	10	0.162092	0.834429	0.661033	1.05331			-0.181007	0.118849
GCST90027684	CPH	MR Egger	5	0.175609	1.5606	0.952227	2.55766	0.986239	0.585191	0.445071	0.252052
		Weighted median	5	0.0127487	1.36829	1.0691	1.75122			0.313563	0.125893
		IVW	5	0.00192109	1.35454	1.11821	1.64082	0.972076		0.303462	0.0978227
		Simple mode	5	0.115748	1.36245	1.00663	1.84405			0.309285	0.154428
		Weighted mode	5	0.0908475	1.40152	1.04	1.8887			0.337555	0.152212
GCST90027745	CPH	MR Egger	5	0.175619	1.56084	0.952196	2.55854	0.98621	0.585034	0.445226	0.252148
		Weighted median	5	0.0117703	1.36831	1.07206	1.74641			0.313573	0.124485
		IVW	5	0.00192165	1.35458	1.11822	1.64091	0.972023		0.303494	0.0978357
		Simple mode	5	0.125989	1.36244	0.99501	1.86556			0.30928	0.160348
		Weighted mode	5	0.0915546	1.40144	1.03902	1.89029			0.337503	0.152668
GCST90027835	CPH	MR Egger	7	0.927116	1.07017	0.268656	4.26297	0.822861	0.830453	0.0678214	0.705176
		Weighted median	7	0.0273139	1.25059	1.02534	1.52532			0.223616	0.101321
		IVW	7	0.00211344	1.25362	1.08535	1.44797	0.896678		0.226034	0.0735353
		Simple mode	7	0.0997376	1.30541	0.997957	1.70759			0.266519	0.137022
		Weighted mode	7	0.0941105	1.30541	1.00362	1.69795			0.266519	0.134133
GCST90027845	CPH	MR Egger	4	0.169638	0.721113	0.532035	0.977387	0.585461	0.321965	-0.32696	0.155147
		Weighted median	4	0.00694978	0.84584	0.749015	0.955183			-0.167425	0.0620266
		IVW	4	0.00451865	0.874433	0.797081	0.959292	0.428034		-0.134179	0.0472547
		Simple mode	4	0.125273	0.827691	0.69439	0.986581			-0.189116	0.0895948
		Weighted mode	4	0.150062	0.826658	0.680927	1.00358			-0.190364	0.098947
GCST90027778	CPH	MR Egger	7	0.685123	0.761247	0.21951	2.63995	0.2196	0.987498	-0.272798	0.634469
		Weighted median	7	0.0127853	0.735761	0.577865	0.936802			-0.30685	0.123248
		IVW	7	0.00621386	0.769131	0.637297	0.928236	0.319518		-0.262494	0.095931
		Simple mode	7	0.114666	0.73095	0.523901	1.01983			-0.313411	0.169919
		Weighted mode	7	0.0933626	0.733572	0.540873	0.994925			-0.309829	0.15548
GCST90027852	CPH	MR Egger	11	0.64922	1.20853	0.548988	2.66042	0.221	0.987	0.189403	0.402593
		Weighted median	11	0.00336212	1.3048	1.09224	1.55873			0.266051	0.0907241
		IVW	11	0.00662938	1.21661	1.05603	1.40161	0.294		0.196071	0.07222
		Simple mode	11	0.0710457	1.34502	1.00876	1.79336			0.296409	0.146777
		Weighted mode	11	0.0630822	1.33525	1.0182	1.75101			0.289116	0.138304
GCST90027583	CPH	MR Egger	8	0.202034	0.601555	0.300073	1.20594	0.806	0.071	-0.508237	0.354844
		Weighted median	8	0.120041	1.2087	0.951773	1.53499			0.189546	0.121926
		IVW	8	0.0105465	1.27413	1.05822	1.53409	0.35		0.242266	0.0947321
		Simple mode	8	0.630437	1.11212	0.73501	1.68272			0.106271	0.211297
		Weighted mode	8	0.524866	1.13931	0.777547	1.66938			0.130421	0.194915
GCST90027848	CPH	MR Egger	10	0.724976	0.952557	0.733439	1.23714	0.962	0.72	-0.0486053	0.13337
		Weighted median	10	0.0648386	0.913296	0.829466	1.0056			-0.0906956	0.049121
		IVW	10	0.0125879	0.908388	0.842352	0.979601	0.977		-0.0960832	0.0385069
		Simple mode	10	0.241191	0.915039	0.796532	1.05118			-0.0887886	0.0707649
		Weighted mode	10	0.271844	0.915039	0.788629	1.06171			-0.0887886	0.0758527
GCST90027683	CPH	MR Egger	5	0.382344	2.14097	0.49664	9.22957	0.486	0.522	0.761261	0.745485
		Weighted median	5	0.0236516	1.35674	1.04166	1.76712			0.305084	0.134829
		IVW	5	0.0238654	1.25508	1.03055	1.52853	0.564		0.227201	0.100563
		Simple mode	5	0.117301	1.42348	1.00553	2.01515			0.353106	0.17734
		Weighted mode	5	0.140153	1.42348	0.976551	2.07496			0.353106	0.192262
GCST90027744	CPH	MR Egger	5	0.382559	2.1398	0.496514	9.22175	0.486	0.522	0.760711	0.745334
		Weighted median	5	0.0212154	1.35662	1.04661	1.75847			0.304997	0.13237
		IVW	5	0.0238693	1.25504	1.03055	1.52845	0.564		0.227171	0.100552
		Simple mode	5	0.123794	1.42374	0.997113	2.03291			0.353289	0.181724
		Weighted mode	5	0.133491	1.42374	0.984816	2.0583			0.353289	0.188056
GCST90027658	CPH	MR Egger	5	0.382733	2.13909	0.49636	9.21852	0.486	0.522	0.76038	0.745324
		Weighted median	5	0.0236968	1.35665	1.04157	1.76706			0.305021	0.134845
		IVW	5	0.0238725	1.25505	1.03054	1.52847	0.564		0.227176	0.100557
		Simple mode	5	0.134249	1.42373	0.983868	2.06024			0.353279	0.188542
		Weighted mode	5	0.137094	1.42373	0.980323	2.06769			0.353279	0.190383
GCST90027495	CPH	MR Egger	13	0.48225	1.26686	0.669696	2.3965	0.702	0.265	0.236539	0.325239
		Weighted median	13	0.303567	0.91881	0.781927	1.07965			-0.0846762	0.0823047
		IVW	13	0.0244872	0.870345	0.771155	0.982293	0.659		-0.138866	0.0617346
		Simple mode	13	0.387385	0.877461	0.659432	1.16758			-0.130723	0.145741
		Weighted mode	13	0.427947	0.89484	0.686231	1.16686			-0.111111	0.135424
GCST90027460	CPH	MR Egger	9	0.276408	1.43434	0.788008	2.61078	0.55	0.542	0.360701	0.305586
		Weighted median	9	0.0285405	1.25631	1.02423	1.54098			0.228181	0.104203
		IVW	9	0.025947	1.18637	1.0207	1.37893	0.611		0.170898	0.0767391
		Simple mode	9	0.146841	1.34163	0.93737	1.92024			0.293886	0.182941
		Weighted mode	9	0.13553	1.33883	0.948599	1.88958			0.291793	0.175797
GCST90027621	CPH	MR Egger	9	0.620664	0.842587	0.440514	1.61165	0.192	0.999	-0.171278	0.330886
		Weighted median	9	0.440323	0.924382	0.757032	1.12873			-0.0786296	0.101898
		IVW	9	0.0306342	0.84241	0.721105	0.98412	0.269		-0.171489	0.0793272
		Simple mode	9	0.603689	0.918837	0.675908	1.24908			-0.084646	0.156659
		Weighted mode	9	0.584674	0.924814	0.706673	1.21029			-0.0781628	0.137257
GCST90027786	CPH	MR Egger	11	0.274247	0.817913	0.583113	1.14726	0.354	0.446	-0.201	0.17264
		Weighted median	11	0.0477185	0.91536	0.838628	0.999113			-0.088438	0.0446687
		IVW	11	0.0391903	0.936206	0.879349	0.996739	0.385		-0.0659199	0.0319661
		Simple mode	11	0.103751	0.870454	0.747763	1.01328			-0.13874	0.0775147
		Weighted mode	11	0.107952	0.870454	0.746192	1.01541			-0.13874	0.0785878
GCST90027790	CPH	MR Egger	13	0.283907	1.36987	0.792285	2.36853	0.891	0.497	0.314718	0.279363
		Weighted median	13	0.0426916	1.17815	1.00541	1.38057			0.163946	0.0808924
		IVW	13	0.0401836	1.13072	1.00552	1.27152	0.905		0.122856	0.0598753
		Simple mode	13	0.129205	1.22866	0.959063	1.57403			0.205921	0.126388
		Weighted mode	13	0.121967	1.22634	0.964369	1.55949			0.204038	0.122612
GCST90027461	CPH	MR Egger	8	0.499028	1.2495	0.680964	2.29272	0.817	0.889	0.222745	0.30969
		Weighted median	8	0.20454	1.15925	0.922641	1.45653			0.147772	0.116473
		IVW	8	0.0403576	1.19659	1.00792	1.42057	0.889		0.179472	0.0875445
		Simple mode	8	0.586384	1.09998	0.792735	1.52629			0.0952877	0.167119
		Weighted mode	8	0.507584	1.11303	0.824041	1.50337			0.107086	0.153378

## Sheet: Bayesian Weighting
Bayesian weighted method to validate the causal relationship between gut microbiota and CPH
Gut Microbiota ID	Method	Beta	lci95	uci95	OR	OR_lci95	OR_uci95	P-value
GCST90027751	Bayesian Weighting	-0.225488	-0.374909	-0.0760674	0.798126	0.687352	0.926754	0.00309844
GCST90027684	Bayesian Weighting	0.306217	0.0991618	0.513272	1.35828	1.10424	1.67075	0.00374746
GCST90027745	Bayesian Weighting	0.306247	0.0991651	0.513329	1.35832	1.10425	1.67084	0.00374853
GCST90027778	Bayesian Weighting	-0.271473	-0.455975	-0.0869714	0.762256	0.63383	0.916703	0.00392764
GCST90027852	Bayesian Weighting	0.205846	0.0638362	0.347856	1.22856	1.06592	1.41603	0.00449641
GCST90027583	Bayesian Weighting	0.25354	0.0606819	0.446398	1.28858	1.06256	1.56267	0.00997472
GCST90027845	Bayesian Weighting	-0.14751	-0.260879	-0.0341407	0.862854	0.770374	0.966436	0.0107647
GCST90027848	Bayesian Weighting	-0.0979062	-0.177035	-0.0187771	0.906734	0.83775	0.981398	0.0153041
GCST90027835	Bayesian Weighting	0.177132	0.0283049	0.325958	1.19379	1.02871	1.38536	0.0196604
GCST90027621	Bayesian Weighting	-0.182184	-0.340216	-0.0241518	0.833448	0.711617	0.976138	0.0238495
GCST90027495	Bayesian Weighting	-0.146133	-0.274111	-0.0181548	0.864043	0.760247	0.982009	0.0252183
GCST90027683	Bayesian Weighting	0.234871	0.0231702	0.446571	1.26475	1.02344	1.56294	0.0296663
GCST90027744	Bayesian Weighting	0.234839	0.0231631	0.446514	1.2647	1.02343	1.56285	0.0296692
GCST90027658	Bayesian Weighting	0.234845	0.0231586	0.446532	1.26471	1.02343	1.56288	0.0296733
GCST90027460	Bayesian Weighting	0.175894	0.0159749	0.335812	1.19231	1.0161	1.39908	0.0310999
GCST90027786	Bayesian Weighting	-0.0659586	-0.127749	-0.00416764	0.93617	0.880074	0.995841	0.0364209
GCST90027790	Bayesian Weighting	0.125483	0.00246476	0.248502	1.1337	1.00247	1.2821	0.0455792
GCST90027461	Bayesian Weighting	0.159749	-0.00757396	0.327072	1.17322	0.992455	1.3869	0.0613063
