# Supplementary material for: Microbe-immune interactions: new perspectives on coagulation deficiencies, purpura, and other hemorrhagic conditions under the regulation of the gut microbiota
Source: Front Immunol. 2024 Oct 8;15:1461221. doi: 10.3389/fimmu.2024.1461221 (PMC11493621; doi:10.3389/fimmu.2024.1461221)
Supplement: Supplementary file 3 [file Table3.xlsx]

## Sheet: GCST90027751
Detailed results of MR analysis between gut microbiota and 731 immune cell data (P<0.05)
Exposure	Outcome
Gut Microbiota ID	Immune Cell ID	P-value
GCST90027751	GCST90001393	0.0232031
GCST90027751	GCST90001394	0.0290028
GCST90027751	GCST90001395	0.00742175
GCST90027751	GCST90001406	0.0492485
GCST90027751	GCST90001409	0.0236747
GCST90027751	GCST90001416	0.0361826
GCST90027751	GCST90001426	0.0450986
GCST90027751	GCST90001430	0.0142531
GCST90027751	GCST90001437	0.0169662
GCST90027751	GCST90001441	0.0225908
GCST90027751	GCST90001475	0.0156286
GCST90027751	GCST90001476	0.0122124
GCST90027751	GCST90001520	0.0366921
GCST90027751	GCST90001522	0.0382023
GCST90027751	GCST90001574	0.0406899
GCST90027751	GCST90001643	0.0436029
GCST90027751	GCST90001644	0.0313304
GCST90027751	GCST90001646	0.0427606
GCST90027751	GCST90001781	0.0270315
GCST90027751	GCST90001803	0.0486957
GCST90027751	GCST90001810	0.0425889
GCST90027751	GCST90001818	0.0380696
GCST90027751	GCST90001984	0.0361303
GCST90027751	GCST90001991	0.0266912
GCST90027751	GCST90002010	0.0202489
GCST90027751	GCST90002099	0.0271893

## Sheet: GCST90027684
Detailed results of MR analysis between gut microbiota and 731 immune cell data (P<0.05)
Exposure	Outcome
Gut Microbiota ID	Immune Cell ID	P-value
GCST90027684	GCST90001832	9.0092e-05
GCST90027684	GCST90002001	0.000441396
GCST90027684	GCST90002011	0.000612167
GCST90027684	GCST90001848	0.001047
GCST90027684	GCST90001987	0.00107424
GCST90027684	GCST90001833	0.00112678
GCST90027684	GCST90002006	0.00218907
GCST90027684	GCST90001410	0.0028247
GCST90027684	GCST90001814	0.00380539
GCST90027684	GCST90001912	0.0044224
GCST90027684	GCST90001993	0.00513286
GCST90027684	GCST90001808	0.0063059
GCST90027684	GCST90002002	0.00754601
GCST90027684	GCST90001404	0.0103883
GCST90027684	GCST90001982	0.0111479
GCST90027684	GCST90001838	0.0118122
GCST90027684	GCST90001695	0.0128063
GCST90027684	GCST90001851	0.0136411
GCST90027684	GCST90001986	0.0150317
GCST90027684	GCST90001697	0.0155806
GCST90027684	GCST90001869	0.0166251
GCST90027684	GCST90001806	0.017324
GCST90027684	GCST90002003	0.0178766
GCST90027684	GCST90001817	0.0186542
GCST90027684	GCST90001983	0.0190282
GCST90027684	GCST90001548	0.0195155
GCST90027684	GCST90002052	0.020729
GCST90027684	GCST90001980	0.0223117
GCST90027684	GCST90001858	0.0223351
GCST90027684	GCST90001843	0.0224493
GCST90027684	GCST90001855	0.022732
GCST90027684	GCST90001637	0.0240634
GCST90027684	GCST90001425	0.0251319
GCST90027684	GCST90001798	0.0273949
GCST90027684	GCST90001512	0.0274324
GCST90027684	GCST90001511	0.0275561
GCST90027684	GCST90001847	0.0282161
GCST90027684	GCST90001831	0.0303965
GCST90027684	GCST90001638	0.0307346
GCST90027684	GCST90001845	0.0319364
GCST90027684	GCST90001857	0.0335389
GCST90027684	GCST90001842	0.0349887
GCST90027684	GCST90001902	0.0359954
GCST90027684	GCST90001462	0.0362085
GCST90027684	GCST90001960	0.0369216
GCST90027684	GCST90001409	0.0369745
GCST90027684	GCST90001776	0.0386418
GCST90027684	GCST90001550	0.0387772
GCST90027684	GCST90001708	0.0391215
GCST90027684	GCST90001889	0.041146
GCST90027684	GCST90001756	0.0414811
GCST90027684	GCST90001803	0.041671
GCST90027684	GCST90001668	0.0431964
GCST90027684	GCST90001736	0.04326
GCST90027684	GCST90001467	0.04414
GCST90027684	GCST90001505	0.0443295
GCST90027684	GCST90001841	0.0444524
GCST90027684	GCST90002053	0.0444861
GCST90027684	GCST90001873	0.0466135
GCST90027684	GCST90001435	0.0481998
GCST90027684	GCST90002033	0.0484362
GCST90027684	GCST90001506	0.0487098
GCST90027684	GCST90001796	0.0487936

## Sheet: GCST90027745
Detailed results of MR analysis between gut microbiota and 731 immune cell data (P<0.05)
Exposure	Outcome
Gut Microbiota ID	Immune Cell ID	P-value
GCST90027745	GCST90001832	9.01368e-05
GCST90027745	GCST90002001	0.000441113
GCST90027745	GCST90002011	0.000612284
GCST90027745	GCST90001848	0.00104681
GCST90027745	GCST90001987	0.00107416
GCST90027745	GCST90001833	0.00112735
GCST90027745	GCST90002006	0.00218864
GCST90027745	GCST90001410	0.00282365
GCST90027745	GCST90001814	0.00380418
GCST90027745	GCST90001912	0.00443321
GCST90027745	GCST90001993	0.00513388
GCST90027745	GCST90001808	0.00630635
GCST90027745	GCST90002002	0.00754813
GCST90027745	GCST90001404	0.0103884
GCST90027745	GCST90001982	0.0111525
GCST90027745	GCST90001838	0.0118147
GCST90027745	GCST90001695	0.0128039
GCST90027745	GCST90001851	0.0136507
GCST90027745	GCST90001986	0.0150319
GCST90027745	GCST90001697	0.015581
GCST90027745	GCST90001869	0.0166184
GCST90027745	GCST90001806	0.0173206
GCST90027745	GCST90002003	0.0178742
GCST90027745	GCST90001817	0.0186531
GCST90027745	GCST90001983	0.0190287
GCST90027745	GCST90001548	0.0195196
GCST90027745	GCST90002052	0.0207391
GCST90027745	GCST90001980	0.0223128
GCST90027745	GCST90001858	0.0223372
GCST90027745	GCST90001843	0.022459
GCST90027745	GCST90001855	0.0227346
GCST90027745	GCST90001637	0.0240614
GCST90027745	GCST90001425	0.0251258
GCST90027745	GCST90001798	0.0273982
GCST90027745	GCST90001512	0.0274145
GCST90027745	GCST90001511	0.0275377
GCST90027745	GCST90001847	0.0282085
GCST90027745	GCST90001831	0.0304313
GCST90027745	GCST90001638	0.0307331
GCST90027745	GCST90001845	0.0319553
GCST90027745	GCST90001857	0.0335372
GCST90027745	GCST90001842	0.0350002
GCST90027745	GCST90001902	0.0359587
GCST90027745	GCST90001462	0.0362268
GCST90027745	GCST90001960	0.036898
GCST90027745	GCST90001409	0.036976
GCST90027745	GCST90001776	0.038648
GCST90027745	GCST90001550	0.0387839
GCST90027745	GCST90001708	0.0391419
GCST90027745	GCST90001889	0.0411281
GCST90027745	GCST90001756	0.0414928
GCST90027745	GCST90001803	0.0416917
GCST90027745	GCST90001668	0.0431873
GCST90027745	GCST90001736	0.0432863
GCST90027745	GCST90001467	0.0441288
GCST90027745	GCST90001505	0.0443173
GCST90027745	GCST90002053	0.0444765
GCST90027745	GCST90001841	0.0444777
GCST90027745	GCST90001873	0.0466129
GCST90027745	GCST90001435	0.048202
GCST90027745	GCST90002033	0.0484072
GCST90027745	GCST90001506	0.0486967
GCST90027745	GCST90001796	0.0487968

## Sheet: GCST90027835
Detailed results of MR analysis between gut microbiota and 731 immune cell data (P<0.05)
Exposure	Outcome
Gut Microbiota ID	Immune Cell ID	P-value
GCST90027835	GCST90001418	0.0375654
GCST90027835	GCST90001442	0.0409417
GCST90027835	GCST90001529	0.0362108
GCST90027835	GCST90001582	0.0337879
GCST90027835	GCST90001583	0.0381134
GCST90027835	GCST90001643	0.0450708
GCST90027835	GCST90001657	0.0214916
GCST90027835	GCST90001713	0.0376193
GCST90027835	GCST90001743	0.0298356
GCST90027835	GCST90001745	0.0445455
GCST90027835	GCST90001747	0.0373713
GCST90027835	GCST90001748	0.0183046
GCST90027835	GCST90001751	0.00446312
GCST90027835	GCST90001752	0.000824894
GCST90027835	GCST90001757	0.0174621
GCST90027835	GCST90001759	0.0107733
GCST90027835	GCST90001760	0.0223022
GCST90027835	GCST90001762	0.0103133
GCST90027835	GCST90001862	0.0436655
GCST90027835	GCST90001912	0.00449646
GCST90027835	GCST90001995	0.00414671
GCST90027835	GCST90001996	0.0258171
GCST90027835	GCST90001997	0.0172216
GCST90027835	GCST90002045	0.0198168
GCST90027835	GCST90002096	0.0426912

## Sheet: GCST90027845
Detailed results of MR analysis between gut microbiota and 731 immune cell data (P<0.05)
Exposure	Outcome
Gut Microbiota ID	Immune Cell ID	P-value
GCST90027845	GCST90001894	0.00177929
GCST90027845	GCST90001898	0.00266062
GCST90027845	GCST90002032	0.00388731
GCST90027845	GCST90001465	0.00528288
GCST90027845	GCST90001899	0.00533744
GCST90027845	GCST90002030	0.00861212
GCST90027845	GCST90001990	0.00952376
GCST90027845	GCST90001994	0.0108648
GCST90027845	GCST90001464	0.0132992
GCST90027845	GCST90002031	0.0153762
GCST90027845	GCST90001999	0.0163417
GCST90027845	GCST90001425	0.0163608
GCST90027845	GCST90002050	0.0170706
GCST90027845	GCST90001893	0.01744
GCST90027845	GCST90001902	0.0192916
GCST90027845	GCST90001420	0.0199562
GCST90027845	GCST90001489	0.0208312
GCST90027845	GCST90001890	0.0264746
GCST90027845	GCST90002071	0.0276277
GCST90027845	GCST90002000	0.0288332
GCST90027845	GCST90001707	0.0299726
GCST90027845	GCST90001671	0.0305264
GCST90027845	GCST90001998	0.0313497
GCST90027845	GCST90001889	0.0362892
GCST90027845	GCST90001765	0.0446181
GCST90027845	GCST90001912	0.0462615
GCST90027845	GCST90001896	0.0486032

## Sheet: GCST90027778
Detailed results of MR analysis between gut microbiota and 731 immune cell data (P<0.05)
Exposure	Outcome
Gut Microbiota ID	Immune Cell ID	P-value
GCST90027778	GCST90001470	7.46579e-06
GCST90027778	GCST90001688	0.000474833
GCST90027778	GCST90001553	0.00113839
GCST90027778	GCST90002115	0.00145457
GCST90027778	GCST90001562	0.00183524
GCST90027778	GCST90001918	0.00257566
GCST90027778	GCST90001471	0.00354399
GCST90027778	GCST90001561	0.00391502
GCST90027778	GCST90001690	0.00477247
GCST90027778	GCST90002113	0.00513732
GCST90027778	GCST90001555	0.00595215
GCST90027778	GCST90001901	0.00754163
GCST90027778	GCST90001551	0.00927774
GCST90027778	GCST90001689	0.01559
GCST90027778	GCST90001560	0.0189599
GCST90027778	GCST90001552	0.0201268
GCST90027778	GCST90001460	0.0267764
GCST90027778	GCST90001908	0.0278928
GCST90027778	GCST90001750	0.0311087
GCST90027778	GCST90001920	0.0340514
GCST90027778	GCST90001921	0.0347883
GCST90027778	GCST90001512	0.0357847
GCST90027778	GCST90001944	0.046406
GCST90027778	GCST90001945	0.0476956
GCST90027778	GCST90001614	0.0484197
